# Supplementary material for: Serum Biomarkers in Restless Legs Syndrome: Beyond the Classical Iron Paradigm—A Scoping Review
Source: Int J Mol Sci. 2026 Apr 9;27(8):3385. doi: 10.3390/ijms27083385 (PMC13116240; doi:10.3390/ijms27083385)
Supplement: Supplementary file 1 [file ijms-27-03385-s001.zip]

Archive with 2 entries (2 files):
- tableCRP1.xlsx
- tableCYTOKINES.xlsx
