# Supplementary material for: Serum Biomarkers in Restless Legs Syndrome: Beyond the Classical Iron Paradigm—A Scoping Review
Source: Int J Mol Sci. 2026 Apr 9;27(8):3385. doi: 10.3390/ijms27083385 (PMC13116240; doi:10.3390/ijms27083385)
Supplement: Supplementary file 1 [file ijms-27-03385-s001.zip › tableCRP1.xlsx]

## Sheet: Sheet1
Study (author, year)	Study subjects (population size/characteristics)	Inclusion/exclusion criteria (concise)	Main findings / biomarkers	Conclusions and limitations
Kaya et al., 2015 (Therapeutic Apheresis & Dialysis)	232 adult hemodialysis patients (mean age ≈60 y); 37 patients with RLS (15.9 %).	Inclusion: on HD ≥3 months; standard sessions (4 h, three times/week). Exclusion: <18 y, active infection, diabetes type 1, cancer, pregnancy, severe neurologic/pulmonary/hepatic/cardiac disease, renal transplant, drug/alcohol abuse, Parkinson’s disease or recent hospitalization.	MIS (malnutrition/inflammation score) not different between RLS and controls; sleep quality (PSQI) significantly worse in RLS; RLS severity correlated with WBC and CRP. Logistic regression identified PSQI as the only significant predictor of RLS.	Malnutrition‑inflammation score not linked to RLS; poor sleep quality independently predicted RLS; inflammation may contribute to severity; cross‑sectional design and small RLS group.
La Manna et al., 2010 (Nephrol Dial Transplant)	Prospective study of 100 end‑stage kidney disease patients on long‑term hemodialysis; RLS prevalence 31 %.	Inclusion: chronic dialysis ≥3 months. Exclusion: dialysis <3 months, malignancy, cachexia, severe infection.	RLS associated with female sex, lower residual diuresis and albumin; no association with iron parameters. During 18‑month follow‑up, new cardiovascular events occurred in 64.5 % of RLS vs 39.1 % of non‑RLS patients, and mortality was higher in RLS patients (32.3 % vs 14.5 %).	RLS is common among HD patients and predicts cardiovascular events and mortality independent of iron status; early identification needed. Limitations: single‑center cohort and possible confounding.
Mandal et al., 2016 (Sleep Breath – COPD cohort)	Observational study of 76 stable COPD patients aged ≥40 y; RLS prevalence 26.3 % (20/76) after excluding polyneuropathy and other comorbidities.	Inclusion: stable COPD diagnosed per guidelines. Exclusion: recent COPD exacerbation, anemia therapy, active TB, bronchiectasis, cancer, renal failure, diabetes, recent MI, neurologic diseases (e.g., Parkinson’s), medications affecting dopamine or iron metabolism.	RLS patients had lower BMI, reduced unsaturated iron‑binding capacity (UIBC) and platelet counts, and higher smoking pack‑years. RLS severity correlated positively with pH and albumin and negatively with RDW; exacerbation frequency and low UIBC predicted RLS.	RLS is common in COPD; low BMI and iron‑binding capacity predict RLS; hs‑CRP not associated. Limitations include small sample, no TNF‑α measurements and lack of healthy controls.
Kim et al., 2010 (Korean Longitudinal Study on Health and Aging)	Community‑based cohort of 714 participants aged ≥65 y; 59 had RLS (8.3 %).	Participants randomly selected from an elderly cohort; Exclusion: pain‑related conditions (arthritis, claudication, neuropathy) removed via clinical examination.	RLS was associated with higher prevalence of major depression and poorer sleep quality (PSQI) and lower quality‑of‑life scores. No significant differences in hemoglobin, iron, ferritin, transferrin or TIBC between RLS and controls.	RLS prevalence in Korean elderly comparable to Western populations; symptoms linked to depression and poor QoL but not to iron or inflammatory markers. Cross‑sectional design limits causal inferences.
Dowsett et al., 2022 (Scientific Reports 2022)	Danish Blood Donor Study: 3564 donors with CRP data (healthy adults 18–67 y); RLS assessed using Cambridge‑Hopkins questionnaire.	Inclusion: active blood donors (must be free from major chronic diseases and weigh ≥50 kg). Exclusion: donors with CRP >10 mg/L were excluded from analysis.	RLS cases had higher median CRP. Each 1 mg/L increase in CRP raised odds of RLS by 10 %, and high CRP (3–10 mg/L) was associated with ~1.67‑fold higher odds of RLS. suPAR levels were not significantly different.	Findings support a role for low‑grade systemic inflammation (CRP) in RLS; suPAR not associated. Limitations: healthy donor cohort may not represent general population; cross‑sectional design.
Auvinen et al., 2018 (Journal of Psychosomatic Research)	Cross‑sectional study of 706 patients with depressive symptoms and 426 controls (age‑ and sex‑matched). Final analysis included 1,027 subjects after excluding those with high CRP or TNF‑α levels.	Inclusion: patients ≥35 y with depressive symptoms (BDI ≥10) referred to nurse case managers; controls randomly sampled from same region. Exclusion: controls had BDI < 10 and no psychiatric diagnosis; subjects with CRP >30 mg/L or TNF‑α >50 ng/L were excluded.	Prevalence of RLS symptoms: 24.8 % in controls, 42.4 % in depressive‑symptom group and 50 % in clinically depressed patients. TNF‑α levels were higher in participants with RLS symptoms (7.4 vs 6.7 ng/L) and the association persisted after adjusting for age, sex, smoking, alcohol, BMI and activity. CRP showed no such association.	Elevated TNF‑α is associated with RLS symptoms only among subjects with depressive symptoms, suggesting a possible inflammatory link between depression and RLS; CRP not significant. Limitations: cross‑sectional design and potential selection bias.
Trotti et al., 2012 (Brain Behav Immun)	Observational cohort of 137 RLS patients; PLM index measured using actigraphy over five nights and plasma assayed for CRP, IL‑6 and TNF‑α.	Inclusion: clinically diagnosed RLS patients evaluated before Dec 2009; not taking dopaminergic, opiate or gabapentin drugs. Exclusion: RLS mimickers (diabetic neuropathy, leg cramps, arthritis) ruled out at interview.	PLM index correlated modestly with log‑CRP (r≈0.19, p=0.03) but not with TNF‑α or IL‑6. Patients with ≥45 PLMs/hour had an OR of 3.56 for elevated CRP (adjusted OR 8.60 after controlling for age, gender, BMI and comorbidities).	High PLM burden in RLS is associated with increased CRP, suggesting systemic inflammation may link PLMs and cardiovascular risk. Limitations: no non‑RLS control group, retrospective data, and missing variables; cannot infer causality.
Higuchi et al., 2015 (Sleep Medicine)	Multicenter cross‑sectional study of 159 stable hemodialysis patients (113 men, 46 women); 22 % had RLS.	Inclusion: age 20–85 y; on maintenance hemodialysis ≥6 months. Exclusion: age <20 or >85; recent infection, cancer or drug/alcohol abuse; steroid or immunosuppressant therapy; current hospitalization; severe neurologic, hepatic, pulmonary or cardiac disease; intravenous iron therapy; recent hospitalization or refusal to participate.	RLS patients had longer dialysis duration, higher cardiothoracic ratio and higher hs‑CRP, IL‑6, ferritin, NT‑proBNP and 8‑OHdG, with lower transferrin saturation compared with non‑RLS patients. Serum 8‑OHdG was an independent predictor of RLS severity.	RLS is common in hemodialysis; oxidative stress and inflammation (particularly 8‑OHdG) appear linked to severity. Cross‑sectional design and hospital‑based sample limit causal inference.
Olgun Yazar et al., 2019 (Sleep Medicine)	Cross‑sectional case–control study of 197 RLS patients and 183 controls.	Inclusion: adults diagnosed with RLS via IRLSSG questionnaire in neurology clinics. Exclusion: chronic diseases (except regulated hypertension), smoking/alcohol use, infectious disease, weight loss, obesity (BMI > 30), polyneuropathy, radiculopathy, renal failure, COPD, peripheral vascular disease, congestive heart failure, myalgia, venous stasis, leg edema, arthritis, leg cramps, positional disc…	RLS patients showed lower hemoglobin, iron and ferritin and higher total iron‑binding capacity; CRP and CRP/albumin ratio (CAR) were elevated while albumin was reduced. Very severe RLS cases had lower ferritin and albumin than milder cases.	Elevated CRP, CAR, and reduced albumin and ferritin may be associated with RLS. Findings support inflammatory involvement but cross‑sectional nature and clinic‑based sampling limit generalizability.
Çiçekli et al., 2024 (Cureus)	Retrospective study of 88 RLS patients and 89 controls from a neurology clinic.	Inclusion: adults 18–80 y diagnosed with RLS by International Restless Legs Working Group criteria. Exclusion: albumin replacement within the past 3 months and diseases affecting albumin/globulin (kidney or liver diseases, severe malnutrition).	RLS patients had higher magnesium and albumin and lower ferritin; globulin and albumin/globulin ratio (AGR) did not differ between groups. There was no correlation between disease severity and magnesium, ferritin, albumin, globulin or AGR.	Serum albumin may be a useful biomarker for RLS, whereas globulin and AGR are not associated with disease presence or severity. Limitations include retrospective single‑center design, small sample and lack of data on nutrition/exercise.
