# Supplementary material for: Serum Biomarkers in Restless Legs Syndrome: Beyond the Classical Iron Paradigm—A Scoping Review
Source: Int J Mol Sci. 2026 Apr 9;27(8):3385. doi: 10.3390/ijms27083385 (PMC13116240; doi:10.3390/ijms27083385)
Supplement: Supplementary file 1 [file ijms-27-03385-s001.zip › tableCYTOKINES.xlsx]

## Sheet: Sheet1
Author (year)	Study subjects (RLS cases/controls)	Inclusion & Exclusion criteria (concise)	Main results (significant findings)	Conclusions & limitations (concise)
Chandra et al. 2019	66 adults with newly diagnosed hematological malignancies and 10 healthy controls (mean age ≈50 yr; ~66% men).	Inclusion: adults with suspected or confirmed hematological malignancy awaiting chemotherapy. Exclusion: chronic inflammation, rheumatologic disease, neurodegenerative or psychiatric disorders, COPD or heart failure, chronic pain, substance use (except nicotine), pregnancy/children, psychotropic medication use.	Depression (22.7%), poor sleep (28.8%) and RLS (6.1%) were common among patients. Baseline IL‑6 predicted poor 6‑month survival but did not correlate with RLS or sleep quality.	In patients with hematological cancers, elevated IL‑6 reflected prognosis rather than RLS or sleep disturbance. Limitations: small number of controls; RLS assessment secondary; study population with cancer may not generalize to primary RLS.
Dowsett et al. 2022 (Danish Blood Donor Study)	3564 blood donors (171 RLS cases, 3393 controls) for CRP analysis; subsets of 2546 and 1478 participants for suPAR and cytokine‑specific autoantibodies (c‑aAb). Donors aged 18–67 yr; 10% had high CRP.	Inclusion: healthy adult blood donors who answered questionnaires on health, smoking and BMI. Exclusion: donors with chronic disease (diabetes, cancer, cardiovascular/autoimmune disease, chronic respiratory/kidney disease), iron‑deficiency or weight <50 kg; participants with CRP >10 mg/L or missing covariates.	RLS prevalence was 4.8%. High CRP (3–10 mg/L) was associated with RLS (adjusted OR ≈ 1.67). suPAR levels were not different overall but were higher in participants reporting frequent RLS; significance diminished after adjusting for smoking/BMI. High IFN‑α auto‑antibody levels were more common in RLS cases and remained associated with RLS (adjusted OR ≈ 4.7).	Elevated low‑grade inflammation (CRP 3–10 mg/L) and IFN‑α auto‑antibodies are linked to RLS, while suPAR is only weakly related. Limitations: cross‑sectional design; RLS diagnosis via questionnaire; healthy donor population may not represent general population.
Trotti et al. 2012	137 untreated RLS patients (diagnosed by clinical interview); no separate control group. Periodic leg movements (PLMs) measured during polysomnography.	Inclusion: adults with primary RLS confirmed by clinical interview. Exclusion: dopaminergic, opiate or gabapentin therapy within 2 wk, iron deficiency, RLS mimickers (diabetic neuropathy, leg cramps), and other sleep disorders.	PLM index (mean 19.3/h) correlated modestly with log‑CRP (r≈0.19; p=0.03); PLM rate >45/h predicted elevated CRP (adjusted OR ≈ 8.6). TNF‑α and IL‑6 were not associated with PLMs.	Severe periodic leg movements in RLS patients are linked to systemic CRP elevation, whereas IL‑6 and TNF‑α are not. Limitations: absence of control group and small sample; cross‑sectional; only untreated patients included.
Auvinen et al. 2018	706 middle‑aged patients with depressive symptoms and 426 population‑based controls; total of 1027 participants (39% men).	Inclusion: adults ≥35 yr referred to depression case management and randomly selected community controls. Exclusion: participants with CRP >30 mg/L or TNF‑α >50 ng/L (to exclude acute infection); controls had BDI score <10 and no psychiatric diagnosis.	Restless legs symptoms were reported by 38.5% overall; prevalence was 24.8% in controls, 42.4% in those with depressive symptoms and 50% in clinically depressed participants. TNF‑α concentrations were higher in participants with RLS symptoms (median 7.4 ng/L vs 6.7 ng/L) and remained significant after adjustment. CRP levels were not associated with RLS symptoms.	Restless legs symptoms are common in depressed individuals and correlate with elevated TNF‑α but not with CRP. Limitations: symptoms assessed by questionnaire; cross‑sectional; high prevalence of depressive symptoms may confound associations.
Geng & Chen 2024	Case‑control study with 87 primary RLS patients and 80 age‑ and sex‑matched controls.	Inclusion: RLS diagnosed by IRLSSG criteria. Exclusion: diseases altering cytokine levels (metabolic syndrome, osteoporosis, cerebrovascular/respiratory/thyroid/liver/kidney disease); secondary RLS due to CKD, diabetes, iron deficiency, pregnancy, peripheral neuropathy, Parkinson’s disease, or drugs; comorbid sleep disorders; medications affecting vitamin D or RLS; personal or family history of m…	RLS patients had higher serum IL‑6 and TNF‑α than controls (p<0.05). Multivariate logistic regression showed IL‑6 independently associated with RLS (OR ≈ 1.46). Linear regression indicated IL‑6 correlated with RLS severity (β = 0.123, p = 0.008).	Elevated circulating cytokines, especially IL‑6, suggest systemic inflammation contributes to primary RLS and correlates with symptom severity. Limitations: single‑center, moderate sample size; cross‑sectional design precludes causality.
Kokoglu et al. 2025	14 RLS patients aged 30–65 yr and 10 matched healthy controls.	Inclusion: adults diagnosed with RLS per ICSD‑III. Exclusion: Parkinson’s disease, multiple sclerosis, systemic inflammatory or autoimmune disease, chronic renal/hepatic insufficiency, cancer, steroid or immunosuppressive medication use, pregnancy/lactation; controls had no chronic inflammatory disease.	Flow cytometry showed RLS patients had increased innate lymphoid cell type‑1 (ILC‑1) and reduced ILC‑2. IL‑13‑producing CD4+ T cells were elevated and NK cells showed decreased perforin. Plasma IL‑13 and IFN‑γ levels were higher in RLS patients, whereas IL‑2, IL‑4, IL‑6, IL‑10 and TNF‑α levels were similar to controls. Certain immune cell subsets correlated with sleep parameters (e.g., IL‑13+ NK …	RLS is associated with altered innate lymphoid cell composition and increased IL‑13/IFN‑γ, implicating immune dysregulation rather than classical pro‑inflammatory cytokines. Limitations: very small sample; cross‑sectional; no longitudinal data.
Uslu et al. 2020	29 primary RLS patients and 65 matched controls (mean age ~39 yr; sexes matched).	Inclusion: adults diagnosed with RLS by international criteria. Exclusion: BMI >25; malignancy; genetic, autoimmune or inflammatory disease; peripheral neuropathy; recent infection; smoking or alcohol use; use of anti‑inflammatory drugs, antioxidants, vitamins, iron, oral contraceptives; pregnancy or lactation. Strict exclusions led to 29 of 130 initial RLS patients being included.	Serum IL‑1β, IL‑6 and TNF‑α were significantly higher in RLS patients compared with controls; hsCRP did not differ significantly. Among RLS patients, IL‑6 levels were higher in severe RLS versus mild/moderate, whereas IL‑1β and TNF‑α levels did not vary with severity.	Pro‑inflammatory cytokines (IL‑1β, IL‑6, TNF‑α) are elevated in RLS; IL‑6 levels correlate with severity. Limitations: small sample due to strict exclusions; cross‑sectional; no adjustment for confounders (e.g., BMI).
Benediktsdottir et al. 2010 (BOLD study)	Population‑based samples of adults ≥40 yr in Reykjavik (n≈769) and Uppsala (n≈601). RLS prevalence: 18.3% in Reykjavik and 11.5% in Uppsala.	Inclusion: random sample of adults from national registries invited to BOLD study; participants completed spirometry, blood tests and questionnaires. Exclusion: none reported beyond non‑participation; participants with missing data were excluded from some analyses.	RLS prevalence was higher in women (19.7%) than men (11.3%) and associated with smoking, respiratory symptoms and decreased lung function. Serum ferritin tended to be lower in RLS but differences were not significant after adjustment; CRP and IL‑6 did not differ between participants with and without RLS.	In large population samples, RLS correlates with respiratory and smoking‑related factors but not with systemic inflammatory markers (CRP, IL‑6). Limitations: cross‑sectional; RLS assessed by questionnaire; potential misclassification and residual confounding.
